# Supplementary material for: Clinical Application of Deep Learning for Spine MRI Interpretation: A Multicenter Evaluation of Artificial-Intelligence-Assisted versus Manual Reading on Diagnostic Agreement with the Reference Standard
Source: Research (Wash D C). 2026 Feb 19;9:1145. doi: 10.34133/research.1145 (PMC12917116; doi:10.34133/research.1145)
Supplement: Supplementary 1 — Tables S1 to S13 Figs. S1 to S5 Movie S1 [file research.1145.f1.zip]

Archive with 2 entries (2 files):
- SUPPLEMENTARY MATERIALS.docx
- Supplementary Movie.mp4
